# Supplementary material for: Progesterone activation of β1-containing BK channels involves two binding sites
Source: Nat Commun. 2023 Nov 9;14:7248. doi: 10.1038/s41467-023-42827-w (PMC10636063; doi:10.1038/s41467-023-42827-w)
Supplement: Supplementary file 4 — Source Data [file 41467_2023_42827_MOESM4_ESM.xlsx]

## Sheet: Figure 1
Main text figures: Fig1b,c,e,f,h,i,k,l; Fig2e,f; Fig3d,e; Fig4a,e,f; Fig5c,d; Fig6c-g; Fig7c-f; Fig8be,f
SI figures: SFig1a, SFig3a-b, SFig4a-b, SFig6d
1B							1C				1E	10uM PROG											1F							1H									1I				1K
0.004	0.04	0.4	1.3	4	10	40	beta1	beta1	beta4	beta4		time (min)	1	2	3	4	5	6	7				DMSO	0.01	0.1	1	3	10	100	10 uM PROG									cbv1+beta1		cbv1		PROG
10.2833	6.07804	4.64663	3.47772	0.918448	5.30703	9.96933	DMSO	prog	DMSO	prog		1	1	1	1	1	1	1	1				1.00597	1.15546	0.937611	1.58907	2.84211	1.23006	2.01724	time (min)	1	2	3	4	5				prog	dmso	prog	dmso	time (min)	1	2	3	4	5	6
5.78063	9.40453	6.66916	3.05444	8.91855	5.64467	3.1593	24.5	0.918448	12.7	7.2		2	1.07669	1.05016	1.11864	1.04342	0.755618	0.908036	1.05252				1.13158	1	1.03653	1.54309	1.89016	1.26645	2.01493	1	1	1	1	1	1				1.38742	1.00597	1.02315	1.07246	1	1	1	1	1	1	1
6.3298	14.8911	3.77905	2.19522	6.94668	4.36755	5.58986	24.5	8.91855	12.7	3.49495		3	1.10307	2.50822	3	1.03121	1.21348	0.952775	1.29412				0.945266	1.02174	1.10163	1.40456	1.32551	4.27119	2.95481	2	1.01389	0.717782	0.985294	1	0.932238				1.43914	1.13158	1.18201	1.02625	2	1.09046	0.89899	0.949045	1.12941	1.02128	1.03939
7.11557	5.53834	6.77217	4.0816	9.66831	3.81774	5.65649	21.3	6.94668	11.4	5.4		4	1.12577	2.20395	3.11864	2.43555	1.25843	1.20133	1.60924				1.10681	0.99183	0.947214	1.4		2.66988		3	1.03241	0.422594	1.01471	1.07317	1.07598				2.22034	0.945266	1.11029	1.03429	3	1.17359	2.70707	1.27389	0.723529	1.81044	1.72727
5.25966	5.94288	3.82122	10.9265	4.35485	12.7253	6.85106	10.4232	9.66831	29.9	24.8		5	1.23006	1.26645	4.27119	2.66988	2.0927	1.64872	1.55462				1.04624					2.0927		4	1.04676	1.06695	1.01471	1.06911	1.02875				2.09634	1.10681	1.05285	1.36364	4	0.969438	4.05051	0.834395	1.04706	1.8646	1.39697
13.2518	2.00759	6.40972	4.98938	17.5013	36.7154	14.1513	1.14815	4.35485	21.4	1.81016		6	1.38742	1.43914	2.22034	2.09634	2.63202	2.4507	1.71429				0.961326					1.64872		5	1.02315	1.18201	1.11029	1.05285	1.06571				2.63202	1.04624	1.06571	0.843137	5	1.05501	3.26263	0.886943	1.05294		1.72121
6.09255	8.92977	2.28959		19.981	4.56014	13.0079	3.13786	17.5013		4.18778		7	1.76687	1.76809	2.22034	2.15332	1.68567	2.45236	1.34664				1.13333					1.55462		6	1.02778	1.20711	1.08824	1.04065	1.12936				2.4507	0.961326		0.92	6	0.96088	5.28283	1.26911			1.28182
5.15478	4.70845	0.908174		4.86418	4.58662	8.57388	16.4939	19.981				8	1.53988	2.54605	1.69492	2.66445	1.8264	1.93869	1.13655				0.936088							7	0.893519	1.1318	1.16176	1.11789	1.06366				1.71429	1.13333		0.993865	7	0.811736	1.9697	1.36927			1.22121
14.4223	3.28981	1.39284		5.08785	4.6639		15.3898	4.86418				9	1.70245	2.26151	1.68814	2.65265	1.53455	1.82187					1.14231							8	1.14815	1.62971	1.09559	1.06098	1.04517					0.936088		1.11905	8	0.97555	4.37374	2.18153			1.11515
5.70094	2.03937	3.97592		8.15558	11.4497		15.7593	5.08785				10	1.85583	2.78783	1.83051		1.76685	1.52693					0.906593							9	1.49537	1.14017	1.08824	0.638211	1.04723					1.14231			9	1.09535	5.94949	1.92675			1.93636
4.97309	5.41479			15.523			36.7455	8.15558				dmso																		10	1.39352	1.41632	1.11029	0.711382	1.04928					0.906593			10	1.03056	3.37374	1.25637			1.99697
	2.12299			3.08785				15.523				time (min)	1	2	3	4	5	6	7	8	9	10								DMSO													dmso
				7.88194				3.08785				1	1	1	1	1	1	1	1	1	1	1								DMSO													time (min)	1	2	3	4	5	6
				12.3542				7.88194				2	0.913433	1.12281	1.21893	1.08533	1.08671	0.950276	1.06667	1.04584	1.11538	1.30769								time (min)	1	2	3	4	5	6	7	8					1	1	1	1	1	1
								12.3542				3	0.81791	1.23977	1.11686	0.6814	0.881503	1.01657	1.22963	0.955455	1.03654	1.20714								1	1	1	1	1	1	1	1	1					2	0.94964	0.824845	0.875796	1.05405	1.14191
												4	0.60597	1.28947	1.09512	1.05586	0.910405	1	1.14074	0.858618	1	0.978022								2	1.04348	1.14558	1.04571	1.67133	0.986928	1	0.865031	1.02381					3	1.13201	1.03478	1.28981	1.22417	0.884488
												5	0.728358	1.20175	0.954142	0.96992	1.00867	0.911602	1.04444	0.877986	1.07692	0.917582								3	1.02899	1.07399	1.02286	1.38462	0.762745	1.34	1.33742	0.904762					4	1.35576	0.942857	0.968153	1.54531	1.81023
												6	1.00597	1.13158	0.945266	1.10681	1.04624	0.961326	1.13333	0.936088	1.14231	0.906593								4	0.913043	0.954654	1.06286	1.25175	0.72549	1	0.90184	1.14286					5	0.761151	1	1.17994	1.31955	1.74092
												7	1.2	1.07602		0.994475	0.913295	0.767956	1.0963	0.974822	0.744231	1.10989								5	1.07246	1.02625	1.03429	1.36364	0.843137	0.92	0.993865	1.11905					6	1.15694	0.802484	1.0414	1.46423	1.41254
												8	0.826866	1.16228		1.07428	1.01445	0.850829	1.14074	1.08457	0.963462									6	0.927536	1.21718	0.982857	1.37762	0.647059	1.32	1.12883	1.02381					7	0.732374	0.859627	1.01752	1.38315	1.55776
												9	0.731343			1.04052	0.988439	0.729282	1.22963	1.10394	1.09615									7	0.956522	1.02625	0.908571	1.37063	0.960784	1	1.13497	1.07143					8	0.773381	0.918012	1.23089	1.19396	1.30693
												10	1.13134			1.01903	0.924855	0.59116	1.14074	0.806972	1.01923									8	0.956522	0.930788	0.965714	1.3986	0.777778	1.14	1.05521	0.904762					9	1.54676	0.865839	1.06369	1.36725
																														9	1.02899	1.59905	1.02286	1.04895	0.428758	1.12	1.04908	0.833333					10	0.588849	1.1913	0.802548	1.02385
											0.1uM PROG	time (min)	1	2	3	4														10	0.913043	1.36038	1.01143	1.0979	0.509804	1.02	0.97546	0.809524
												1	1	1	1	1
												2	0.915929	1.03403	0.666304	1.01173
												3	0.702434	1.03503	0.936957	1.00499
												4	0.937611	1.03653	1.10163	0.947214
												5	0.830973	1.03052	0.994565
												6	0.910831	1.00423
												7	0.902035	1.06205
												8	0.938397	1.05254
												9	0.973451	1.08306
												10	1.13097	1.10358
											1uM PROG	time (min)	1	2	3	4
												1	1	1	1	1
												2	1.06741	1.036	1.01824	0.986207
												3	1.10297	0.992	0.999349	1.0069
												4	0.980173	1.24	0.967101	1.42552
												5	1.98166	1.288	1.13355	1.31034
												6	1.58907	1.54309	1.40456	1.4
												7			1.33876	1.38
												8			1.49837	1.43448
												9			1.12052	1.38207
												10			1.42997	1.37724
											3uM PROG	time (min)	1	2	3
												1	1	1	1
												2	2.11842	0.746046	1.13146
												3	1.76842	1.12478	1.17371
												4	2.02632	1.04569	1.70579
												5	2.81579	0.984183	1.50861
												6	2.84211	1.89016	1.32551
												7	1.89474	0.900703	1.37089
												8	2.29737		1.03286
												9	2.18421		1.28638
												10	2.29474		1.4507
											100uM PROG	time (min)	1	2	3
												1	1	1	1
												2	0.97931	1.05396	0.89803
												3	1.51034	1.01952	1.02433
												4	1.59655	1.67623	0.957126
												5	1.91034	2.00918	1.69177
												6	2.01724	2.01493	2.95481
												7	1.18621	2.34214	2.35226
												8	1.50138	2.44546	2.08575
												9	1.52414	2.43398
												10	1.44621	2.66361
											0.01uM PROG	time (min)	1	2	3	4
												1	1	1	1	1
												2	1.00525	1.01754	0.927536	1.01896
												3	1.02941	1.00877	1.05797	0.91991
												4	1.06092	1.11404	0.992754	1.08916
												5	1.15546	1	1.02174	0.99183
												6	1.07143		1.08333	0.91273
												7	1.03466		1.05072	0.8014
												8	1.01366		1.09928	0.92764
												9			1.0942	0.84587
												10			1.11232	1.03409
[truncated: 9 more columns]

## Sheet: Figure 2
Main text figures: Fig1b,c,e,f,h,i,k,l; Fig2e,f; Fig3d,e; Fig4a,e,f; Fig5c,d; Fig6c-g; Fig7c-f; Fig8be,f
SI figures: SFig1a, SFig3a-b, SFig4a-b, SFig6d
2E												2F
10uM PROG cbv1+beta1	time (min)	1	2	3	4	5	6	7				cbv1+beta1		cbv1+y32F		cbv1+w163I
	1	1	1	1	1	1	1	1				prog	dmso	prog	dmso	prog	dmso
	2	1.07669	1.05016	1.11864	1.04342	0.755618	0.908036	1.05252				1.38742	1.00597	0.985348	0.928561	0.915646	1.04659
	3	1.10307	2.50822	3	1.03121	1.21348	0.952775	1.29412				1.43914	1.13158	0.933934	1.09207	1.23569	0.971815
	4	1.12577	2.20395	3.11864	2.43555	1.25843	1.20133	1.60924				2.22034	0.945266	0.820183	0.802626	1.00971	1.11029
	5	1.23006	1.26645	4.27119	2.66988	2.0927	1.64872	1.55462				2.09634	1.10681	0.898126	1.11029	0.733871	1.05285
	6	1.38742	1.43914	2.22034	2.09634	2.63202	2.4507	1.71429				2.63202	1.04624	0.67986	1.1027	0.986527	1.06571
	7	1.76687	1.76809	2.22034	2.15332	1.68567	2.45236	1.34664				2.4507	0.961326
	8	1.53988	2.54605	1.69492	2.66445	1.8264	1.93869	1.13655				1.71429	1.13333
	9	1.70245	2.26151	1.68814	2.65265	1.53455	1.82187						0.936088
	10	1.85583	2.78783	1.83051		1.76685	1.52693						1.14231
cbv1+beta1	dmso												0.906593
	time (min)	1	2	3	4	5	6	7	8	9	10
	1	1	1	1	1	1	1	1	1	1	1
	2	0.913433	1.12281	1.21893	1.08533	1.08671	0.950276	1.06667	1.04584	1.11538	1.30769
	3	0.81791	1.23977	1.11686	0.6814	0.881503	1.01657	1.22963	0.955455	1.03654	1.20714
	4	0.60597	1.28947	1.09512	1.05586	0.910405	1	1.14074	0.858618	1	0.978022
	5	0.728358	1.20175	0.954142	0.96992	1.00867	0.911602	1.04444	0.877986	1.07692	0.917582
	6	1.00597	1.13158	0.945266	1.10681	1.04624	0.961326	1.13333	0.936088	1.14231	0.906593
	7	1.2	1.07602		0.994475	0.913295	0.767956	1.0963	0.974822	0.744231	1.10989
	8	0.826866	1.16228		1.07428	1.01445	0.850829	1.14074	1.08457	0.963462
	9	0.731343			1.04052	0.988439	0.729282	1.22963	1.10394	1.09615
	10	1.13134			1.01903	0.924855	0.59116	1.14074	0.806972	1.01923
	DMSO
Y32V	time (min)	1	2	3	4	5
	1	1	1	1	1	1
	2	0.951236	0.929241	0.943712	0.98529	0.92703
	3	0.783085	0.88572	0.798952	1.01471	1.14459
	4	0.961072	1.04938	0.91144	1.01471	1.0527
	5	0.928561	1.09207	0.802626	1.11029	1.1027
	6	0.931579	1.09094	0.797295	1.08824	1.10405
	7	0.974719	1.07624	0.786636	1.16176	0.99595
	8	1.12022	1.2336	0.891343	1.09559	1.07162
	9	1.06455	1.0905	0.868131	1.08824	0.62162
	10	1.09885	1.15788	0.915137	1.11029	1.03514
W163I	DMSO
	time (min)	1	2	3	4	5
	1	1	1	1	1	1
	2	1.09773	0.943712	0.98529	1	0.93224
	3	1.10692	0.896588	1.01471	1.07317	1.07598
	4	0.994061	0.992351	1.01471	1.06911	1.02875
	5	1.04659	0.971815	1.11029	1.05285	1.06571
	6	1.07811	1.0126	1.08824	1.04065	1.12936
	7	1.05364	1.00866	1.16176	1.11789	1.06366
	8	1.01617	1.10256	1.09559	1.06098	1.04517
	9	1.01638	0.998803	1.08824	0.63821	1.04723
	10	0.962193	1.08267	1.11029	0.71138	1.04928
Y32V	PROG
	time (min)	1	2	3	4	5
	1	1	1	1	1	1
	2	0.857143	0.959459	0.363303	1.18267	1.12456
	3	1.12454	0.891892	0.908257	0.944965	0.928987
	4	1.03663	0.528529	0.486239	1.12881	0.821886
	5	0.985348	0.933934	0.820183	0.898126	0.67986
	6	1.10623	1.22823	1.11743	1.27635	0.848661
	7		1.14414	0.902752	1.20609	0.945285
	8		0.675676	1.20183	0.918033	1.1397
	9		0.567568	0.926606	0.822014	1.08847
	10		0.71952	0.866055	0.955504	1.10244
W163I	PROG
	time (min)	1	2	3	4	5
	1	1	1	1	1	1
	2	0.840816	0.882155	1.03883	0.604839	0.983533
	3	0.940136	0.851852	0.67767	0.192742	1.02844
	4	0.955102	0.703704	0.630097	0.0669355	1.07635
	5	0.87619	1.00673	0.905825	0.0887097	1.28293
	6	0.915646	1.23569	1.00971	0.733871	0.986527
	7	1.03265	1.22222	0.658252		1.16617
	8	0.915646	0.83165	0.928155		1.11677
	9	1.0966	0.707071	0.573786		1.06737
	10	1.29116	0.821549	0.672816		1.15719

## Sheet: Figure 3
Main text figures: Fig1b,c,e,f,h,i,k,l; Fig2e,f; Fig3d,e; Fig4a,e,f; Fig5c,d; Fig6c-g; Fig7c-f; Fig8be,f
SI figures: SFig1a, SFig3a-b, SFig4a-b, SFig6d
3D									3E
10 uM PROG									cbv1+beta1
time (min)	1	2	3	4	5				prog	dmso	oxime
1	1	1	1	1	1				1.38742	1.00597	1.4825
2	1.01389	0.717782	0.985294	1	0.932238				1.43914	1.13158	1.77561
3	1.03241	0.422594	1.01471	1.07317	1.07598				2.22034	0.945266	1.18345
4	1.04676	1.06695	1.01471	1.06911	1.02875				2.09634	1.10681	1.0077
5	1.02315	1.18201	1.11029	1.05285	1.06571				2.63202	1.04624	0.99618
6	1.02778	1.20711	1.08824	1.04065	1.12936				2.4507	0.961326	1.08583
7	0.893519	1.1318	1.16176	1.11789	1.06366				1.71429	1.13333
8	1.14815	1.62971	1.09559	1.06098	1.04517					0.936088
9	1.49537	1.14017	1.08824	0.638211	1.04723					1.14231
10	1.39352	1.41632	1.11029	0.711382	1.04928					0.906593
DMSO
time (min)	1	2	3	4	5	6	7	8
1	1	1	1	1	1	1	1	1
2	1.04348	1.14558	1.04571	1.67133	0.986928	1	0.865031	1.02381
3	1.02899	1.07399	1.02286	1.38462	0.762745	1.34	1.33742	0.904762
4	0.913043	0.954654	1.06286	1.25175	0.72549	1	0.90184	1.14286
5	1.07246	1.02625	1.03429	1.36364	0.843137	0.92	0.993865	1.11905
6	0.927536	1.21718	0.982857	1.37762	0.647059	1.32	1.12883	1.02381
7	0.956522	1.02625	0.908571	1.37063	0.960784	1	1.13497	1.07143
8	0.956522	0.930788	0.965714	1.3986	0.777778	1.14	1.05521	0.904762
9	1.02899	1.59905	1.02286	1.04895	0.428758	1.12	1.04908	0.833333
10	0.913043	1.36038	1.01143	1.0979	0.509804	1.02	0.97546	0.809524
OXIME
time (min)	1	2	3	4	5	6
1	1	1	1	1	1	1
2	1.025	1.07317	0.406475	0.966624	0.947469	0.878747
3	1.025	1.78049	0.82554	0.928113	0.875836	1.50954
4	1.6175	2.07317	1.09712	0.852375	0.834766	0.950954
5	1.4825	1.77561	1.18345	1.0077	0.99618	1.08583
6	0.75	1.70732		0.839538	0.935053	1.23161
7	0.2775	1.60244		0.962773	0.906399	1.35014
8	1.05	1.49756		1.05777	0.795606	1.31608
9	1.025	1.49024		0.998716	0.887297	1.60354
10	1.45	1.32927		1.11297	0.810888	1.28338

## Sheet: Figure 4
Main text figures: Fig1b,c,e,f,h,i,k,l; Fig2e,f; Fig3d,e; Fig4a,e,f; Fig5c,d; Fig6c-g; Fig7c-f; Fig8be,f
SI figures: SFig1a, SFig3a-b, SFig4a-b, SFig6d
4A									4E											4F
wt beta1	wt beta4	double mutant	w87f	double mutant	w87f	chimera			10 uM PROG											cbv1+beta1		cbv1+w87F
0.0596008	0.408627	2.19012	0.620873	0.370106	0.153631	0.245731			time (min)	1	2	3	4	5						prog	dmso	prog	dmso
0.578751	0.198351	0.524779	0.949069	0.39448	1.2227	0.0966451			1	1	1	1	1	1						1.38742	1.00597	0.587475	0.90717
0.450791	0.30647	2.45036	1.76418	0.856344	2.72262	0.276681			2	1.01389	0.717782	0.985294	1	0.932238						1.43914	1.13158	1.08472	0.922293
0.627405	0.102733	0.64226	0.999536	0.652229	0.522587	0.274186			3	1.03241	0.422594	1.01471	1.07317	1.07598						2.22034	0.945266	1.31124	0.983686
0.282599	0.237672	0.95962	0.90077	0.744271	1.49609	0.277414			4	1.04676	1.06695	1.01471	1.06911	1.02875						2.09634	1.10681	0.85041	1.03281
1.13571		1.52316	0.0965788	0.834921	2.97778	0.195042			5	1.02315	1.18201	1.11029	1.05285	1.06571						2.63202	1.04624	1.37826	0.438746
0.315651		0.813442	0.497549	0.750974	0.817172				6	1.02778	1.20711	1.08824	1.04065	1.12936						2.4507	0.961326
0.330166		3.19826	2.7044	0.0615266	2.54479				7	0.893519	1.1318	1.16176	1.11789	1.06366						1.71429	1.13333
0.529239		1.00712	2.79433		1.39654				8	1.14815	1.62971	1.09559	1.06098	1.04517							0.936088
0.20038		0.792106	1.74198						9	1.49537	1.14017	1.08824	0.638211	1.04723							1.14231
0.511482		1.16231	2.20816						10	1.39352	1.41632	1.11029	0.711382	1.04928							0.906593
0.801697		2.10437	2.40699
			2.22781						DMSO
									time (min)	1	2	3	4	5	6	7	8
									1	1	1	1	1	1	1	1	1
									2	1.04348	1.14558	1.04571	1.67133	0.986928	1	0.865031	1.02381
									3	1.02899	1.07399	1.02286	1.38462	0.762745	1.34	1.33742	0.904762
									4	0.913043	0.954654	1.06286	1.25175	0.72549	1	0.90184	1.14286
									5	1.07246	1.02625	1.03429	1.36364	0.843137	0.92	0.993865	1.11905
									6	0.927536	1.21718	0.982857	1.37762	0.647059	1.32	1.12883	1.02381
									7	0.956522	1.02625	0.908571	1.37063	0.960784	1	1.13497	1.07143
									8	0.956522	0.930788	0.965714	1.3986	0.777778	1.14	1.05521	0.904762
									9	1.02899	1.59905	1.02286	1.04895	0.428758	1.12	1.04908	0.833333
									10	0.913043	1.36038	1.01143	1.0979	0.509804	1.02	0.97546	0.809524
									cbv1+w87F prog
									time (min)	1	2	3	4	5
									1	1	1	1	1	1
									2	0.658052	0.933248	1.35605	1.21311	0.991304
									3	0.44334	0.935815	1.31516	1.20492	1.02174
									4	0.551093	0.912709	1.21533	1.51639	1.75652
									5	0.587475	1.08472	1.31124	0.85041	1.37826
									6	0.419483	0.840822	1.46508	0.454918	0.934783
									7	0.516899	0.495507		0.54918	2.1
									8	0.818091	0.627728		0.627049	2.04348
									9	0.378728	0.514763		1.14344	2
									10	0.304175	0.510911		0.807377	2.13043
									cbv1+w87F dmso
									time (min)	1	2	3	4	5
									1	1	1	1	1	1
									2	1.06212	0.968153	1.07597	1.0625	0.911681
									3	1.09452	0.942675	0.940224	0.839063	0.635328
									4	0.904353	0.93121	1.01245	0.664062	0.669516
									5	0.90717	0.922293	0.983686	1.03281	0.438746
									6	0.888858	0.611465	0.86924	0.842188	0.424501
									7	0.898718	0.894268	0.775841	0.889062	1.07977
									8	0.838146		0.945205	1.23438	0.970085
									9	0.470489		0.721046	1.19687	0.598291
									10	0.624032		0.911582	0.985938	0.779202

## Sheet: Figure 5
Main text figures: Fig1b,c,e,f,h,i,k,l; Fig2e,f; Fig3d,e; Fig4a,e,f; Fig5c,d; Fig6c-g; Fig7c-f; Fig8be,f
SI figures: SFig1a, SFig3a-b, SFig4a-b, SFig6d
5C	wt mouse													5D
time	cell number:	1	2	3	4	5	dmso	1	2	3	4	5		wt		KO
1		1	1	1	1	1		1	1	1	1	1		PROG	dmso	PROG	DMSO
2		1.01852	1.02985	1.1875	1.625	0.609756		0.919244	0.973214	0.96401	1.17766	1.08427		1.58333	0.95189	0.905348	1.1748
3		1.23704	1.01493	0.875	1.085	1.82927		0.878007	0.959821	1.02828	1.06599	0.952247		4.46269	1.12946	0.951543	0.951543
4		1.65185	1.28358	0.60625	0.2125	1		0.946735	1.26339	1.14653	1.09137	0.901685		2.36875	1.14653	1.0301	1.0301
5		1.5037	1.47761	1.05625	0.295	0.487805		0.793814	1.10268	1.07198	0.908629	0.994382		4.615	1.45685	1.28472	1.28472
6		1.41296	2.1791	0.925	0.555	1.09756		0.829897	1.31696	1.0617	0.857868	1.02247		2.19512	0.983146	0.969466	0.969466
7		1.40185	3.35821	1.40625	1.345	4.46341		0.713058	1.23214	0.958869	0.852792	1.03652
8		1.42963	5.16418	1.64375	1.015	2.26341		0.974227	1.22321	0.982005	1.14721	1.04494
9		1.69815	3.34328	1.11875	1.315	2.68293		0.960481	1.1875	0.979434	1.15228	1.10955
10		1.66111	3.9403	1.525	2.405	7.12195		0.814433	1.15179	0.938303	1.12183	1.12079
11		1.52593	3.92537	1.43125	1.525	5.07317		0.762887	1.12054	1.08483	1.24873	1.08708
12		1.62963	3.64179	1.74375	0.975	1.97561		0.907216	1.28571	1.12082	1.43147	1.15169
13		1.58333	4.46269	2.36875	4.615	2.19512		0.95189	1.12946	1.14653	1.45685	0.983146
14		1.41296	4.34328	4.06875	2.07	4.02439		0.915808	1.33036	0.894602	1.41117	1.04494
15		1.22407	5.19403	2.56875	1.065	3.63415		0.893471	1.24107	0.912596	1.41117	1.00562
16		1.25	4.91045	3.64375	1.17	6.5122		0.792096	1.11161	0.920308	1.20305	1.11236
17		1.24815	4.32836	2.3625	1.08	6.07317		0.859107	1.31696	0.77892	1.20305	1.12921
18		1.34074	6.1194	2.8875	1.4975	4.41463		0.893471	1.125	0.881748	1.16751	0.991573
19		1.36296	9.23881	4.2875	2.135	2.80488		0.876289	1.15179	0.958869	1.21827	1.04213
20		1.27222	10.4179	3.13125	1.625	1.29268		0.850515	0.946429	0.992288	1.2132	1.08146
21		1.35556	10.8955	1.53125	2.465	3.56098		0.881443	1.21429	1.06941	1.26904	1.01966
22		1.33333	5.22388	1.25	0.855	3.43902		0.857388	1.17411	1	1.02538	1.10112
23		1.00556	4.47761	1.25	0.775	1.19512		0.902062	1.27232	0.922879	1.05584	0.941011
24		1.14444		0.625	1.345	0.158537			1.27232			0.772472
25		1.03704		0	0.007	0			1.1875			0.705056
26		1.03704		0	0	0			0.995536			0.682584
27		0.925926		0	0	0			0.71875			0.623596
28		0.740741		0	0	0			0.875			0.626404
beta1KO	PROG 10uM						dmso	1	2	3	4	5
1		1	1	1	1	1		1	1	1	1	1
2		0.968059	1.06173	1.02676	1.21094	0.99542		0.985148	0.798044	0.984293	0.828479	1.32267
3		0.915684	1.07407	1.10669	1.07639	1.00763		0.953683	0.804401	1.07853	1.07443	0.90407
4		1.01322	0.933333	1.02341	1.01997	0.998473		0.883447	0.981907	1.16754	1.01294	0.340116
5		0.844471	0.939506	0.966555	0.976563	1.04427		0.959978	0.836186	1.13089	1.23301	0.537791
6		1.33512	0.940741	1.01338	1.13281	0.90687		1.32108	0.924205	1.23822	1.23948	1.73837
7		1.40113	0.972222	0.929766	1.14149	1.00763		1.36566	1.00489	1.26963	1.24272	2.03198
8		0.930712	0.975309	1	1.05903	0.937405		1.15076	0.953545	1.17277	1.27184	1.2936
9		0.884329	0.953395	0.876254	1.16753	1.02901		1.12808	0.858191	1.2644	1.19417	0.936047
10		0.910721	1.00031	0.983278	1.21962	0.97313		1.25219	0.987775	1.22513	1.11974	1.21512
11		0.934309	1.01914	1.18729	1.23698	0.914504		1.23097	1.06601	1.13874	0.909385	1.08721
12		1.05387	1.04537	1.10033	1.71441	0.818321		1.08916	0.9511	1.14398	0.647249	0.773256
13		0.905348	0.951543	1.0301	1.28472	0.969466		1.1748	0.95599	1.06283	0.94822	1.18605
14		0.871992	0.987346	0.976589	1.11979	1.0626		1.17909	0.91198	1.08901	1.22006	1.18605
15		0.883359	0.939198	0.993311	1.10677	1.03206		1.17098	0.882641	1.10733	0.967638	0.912791
16		0.829243	1.03272	0.876254	1.07205	0.806107		1.18227	0.9022	1.08901	0.796117	1.18605
17		0.880989	1.32593	0.848495	1.23698	0.748092		1.14457	0.91687	1.13874	0.967638	1.43605
18		0.897066	1.15154	0.77592	1.18924	1.05954		1.02433	0.897311	1.09948	1.27508	0.811047
19		0.857625	1.17901	0.738796	1.17622	0.821374		1.33263	0.958435	1.09948	1.47249	1.03198
20		0.834819	0.940123	0.812709	1.18924	0.827481		1.33124	0.93154	1.3377	1.32686	1.42442
21		0.970244	1.11173	0.87291	1.09809	1.04122		1.36748	0.850856	1.33508	1.14563	1.01744
22		0.922154	1.08951	0.977258	1.01997	0.93313		1.18502	1.01467	0.984293	1.20712	1.21512
23		0.868619	0.98858	1.02007	1.13715	0.842748		1.01275	0.929095	0.986911	1.23301	0.930233
24		0.707021	0.925926	0.886288	0.93316	0.644275		0.885454	0.899756	0.361257	0.550162	1.39535
25		0.425937	0.743827	0.772575	0.613281	0		0.320328	0.863081	0.206021	0	0.212209
26		0.420415	0.731481	0.615385	0.755208	0		0.206948	0.819071	0	0	0.00872093
27		0.41512	0.614198	0.80602	0.655382	0		0.18514	0.711491	0	0	0.0290698
28		0.432172	0.682099	0.80602	0.672743	0		0.166405	0.665037	0	0	0.000581395

## Sheet: Figure 6
Main text figures: Fig1b,c,e,f,h,i,k,l; Fig2e,f; Fig3d,e; Fig4a,e,f; Fig5c,d; Fig6c-g; Fig7c-f; Fig8be,f
SI figures: SFig1a, SFig3a-b, SFig4a-b, SFig6d
6C					6D					6E							6F							6G
PROG	PROG+pax	oxime	oxime+pax		PROG	PROG+pax	oxime	oxime+pax		male			female				male			female				wt beta1	w87f	empty vector
1.92936	0.886382	-6.21039	-5.54493		4.14201	2.26608	0.571837	-2.22222		PROG	PROG+pax	pax	PROG	PROG+pax	pax		oxime	oxime+pax	pax	oxime	oxime+pax	pax		2.65263	0.979325	0.350331
4.34783	0.151057	-2.98507	-5.50459		3.74677	0.320256	-4.09396	-7.59047		1.92936	0.886382	-8.51456	4.14201	2.26608	-7.97175		-6.21039	-5.54493	-1.75329	0.571837	-2.22222	-10.4621		3.51027	-4.24339	0.641242
1.67785	0.93985	-1.28936	-5.52995		9.30337	-1.12528	-7.73032	-4.89297		4.34783	0.151057	-4.23146	3.74677	0.320256	-6.61682		-2.98507	-5.50459	-9.91736	-4.09396	-7.59047	-3.28638		9.23226	-4.08819	-0.142857
4.2471	2.02593	-4.20248	-1.78412		2.89555	0.746965	-2.34034	-5.63847		1.67785	0.93985	-6.58472	9.30337	-1.12528	-7.04324		-1.28936	-5.52995	-4.04296	-7.73032	-4.89297	-4.62997		6.65172	-1.57028	0.138504
1.88235	1.41677	-3.54345	-2.22222		11.8265	0.843882	-2.86751	-2.94931		4.2471	2.02593	-10.6768	2.89555	0.746965	-7.91058		-4.20248	-1.78412	-6.62224	-2.34034	-5.63847	-6.98033		7.4184	0.282885	-1.63793
1.94638					3.37249					1.88235	1.41677	-5.20425	11.8265	0.843882	-10.4647		-3.54345	-2.22222	-10.4621	-2.86751	-2.94931	-11.6809		12.0788	0.125628	0.237756
2.10493					2.57802					1.94638			3.37249
8.38024					11.4148					2.10493			2.57802
2.77624					2.89958					8.38024			11.4148
5.12821					2.51					2.77624			2.89958
										5.12821			2.51

## Sheet: Figure 7
Main text figures: Fig1b,c,e,f,h,i,k,l; Fig2e,f; Fig3d,e; Fig4a,e,f; Fig5c,d; Fig6c-g; Fig7c-f; Fig8be,f
SI figures: SFig1a, SFig3a-b, SFig4a-b, SFig6d
7C							7D							7E				7F
time	prog						time	prog						PROG	oxime			PROG	oxime
0	1	1	1	1	1		0	1.00001	1	1	1	1		1.11208	0.918395			1.04263	0.966666
1	1.08683	0.982559	1.06781	1.00436	0.983257		1	0.836369	0.95062	1.01085	0.976116	1.04933		1.04859	0.898633			1.01216	0.849626
2	0.897674	1.02703	1.04388	1.02481	1.00558		2	1.05455	0.930395	0.991526	1.00274	1.02041		1.04969	0.963466			1.14911	0.808219
3	1.01618	0.981868	1.11176	1.00377	0.956013		3	1.14757	1.04244	0.968134	0.946515	0.986034		1.10726	0.92589			1.13075	0.815246
4	1.09028	1.03535	1.08952	1.05751	0.943788		4	0.945851	1.07087	1.18413	1.13698	1.05823		1.05775	0.993464			1.15671	0.868136
5	1.01618	1.09965	0.991202	1.08163	0.94907		5	0.967748	0.997007	1.22917	0.959771	1.07858
6	1.05134	1.11648	1.01198	1.07957	1.03671		6	1.0119	1.11575	1.15904	1.06884	1.13963
7	1.11208	1.04859	1.04969	1.10726	1.05775		7	1.04263	1.01216	1.14911	1.13075	1.15671
8	1.01059	1.1193	1.03409	1.10023	1.09511		8	1.04875	1.07407	1.10417	1.12796	1.05823
9	1.07938	1.10548	1.03116	1.08613	1.08871		9	1.04836	1.00909	1.17	1.10014	1.08269
10	1.09028	1.05283	0.968482	1.06787	1.04808		10	1.10001	1.11243	1.09582	1.13698	1.13531
11	1.10839	1.04293	1.01815	1.05897	1.06959		11	1.1155	1.11909	1.13292	1.0383	1.01437
12	0.997336	1.00245	1.10482	1.10726	1.08374		12	1.07587	1.12923	1.16006	1.09679	0.990819
13	1.12973	1.0049	1.07707	1.13462	1.0321		13	1.25487	1.0807	1.02375	1.0971	1.05766
time	oxime						time	oxime
0	1	1	1	1	1		0	1	1	1	1	1
1	0.968311	0.995773	1.04545	1.03732	1.17375		1	1.07722	0.91078	0.956164	0.904762	1.01724
2	0.974842	0.993232	1.07482	1.06471	0.967156		2	1.08023	1.01483	1.01453	0.979036	0.96918
3	0.952105	0.884085	1.04531	0.839807	1.06574		3	1.0998	0.930282	1.00576	0.962887	0.880872
4	0.968311	0.843345	0.935065	0.816912	0.90178		4	0.987616	0.95692	0.850233	0.710702	0.976359
5	1.00827	1.00989	1.02589	0.947195	0.909849		5	1.00949	0.787162	0.892048	0.745932	0.957446
6	1.04143	0.921357	0.949399	0.917567	1.06338		6	1.00949	0.860565	0.886877	0.762845	0.857291
7	0.918395	0.898633	0.963466	0.92589	0.993464		7	0.966666	0.849626	0.808219	0.815246	0.868136
8	0.989361	0.92446	0.940527	0.97775	0.979417		8	1.0207	0.88069	0.753424	0.87479	0.887172
9	0.843805	0.91159	1.0031	0.972969	0.916908		9	0.913618	0.944439	0.833229	0.744277	0.88931
10	0.843805	0.900159	0.897443	0.901363	0.962838		10	0.978903	1.0254	0.953318	0.853583	0.941489
11	0.903239	0.865073	0.894647	0.859221	0.90178		11	0.951323	0.891163	0.976264	0.730615	0.955134
12	0.88411	0.913133	0.963466	0.964602	0.941815		12	0.997849	0.952097	1.10654	0.878428	0.931658
13	0.817481	0.894718	0.983343	0.924807	0.950113		13	0.954352	1.00599	1.08272	0.878428	0.910484

## Sheet: Figure 8
Main text figures: Fig1b,c,e,f,h,i,k,l; Fig2e,f; Fig3d,e; Fig4a,e,f; Fig5c,d; Fig6c-g; Fig7c-f; Fig8be,f
SI figures: SFig1a, SFig3a-b, SFig4a-b, SFig6d
8B								8E							8F
EtOH				EtOH+PROG					PROG+EtOH						Saline	DMSO	EtOH	PROG+EtOH
10mM	35mM	50mM	75mM	10mM	35mM	50mM	75mM	time	1	2	3	4	5		1.12597	1.12868	0.63306	1.11806
-4.15505	-3.6836	-7.69985	-9.86425	4.61672	-1.20202	-2.01079	-3.25792	0	1	1	1	0.999964	1		1.14153	1.05346	0.61267	1
-5.13546	-8.27068	-14.4262	-10.7879	11.2818	2.40602	0.655738	-2.38384	1	0.96	0.925926	0.944315	1.07404	1.10561		1.10695	1.09882	0.70458	1.12413
-0.860215	-6.59384	-10.9422	-9.70546	2.43728	5.8135	-2.12766	-0.917431	2	0.96824	0.936388	0.939183	1.00576	0.924725		1.01714	1.15281	0.75411	0.9821
-3.48129	-3.0303	-6.87936	-7.69231	4.35161	2.6307	-1.59521	1.33503	3	0.923931	0.851852	0.894614	1.01186	0.907057		1.0484	1.05028	0.68858	1.0613
-2.95689	-4.87603	-7.89737	-11.3856	4.59565	2.39669	-0.833056	1.50376	4	1.02174	0.883951	0.849556	1.10421	0.903429				0.73299
								5	1.0262	0.920782	0.949503	1.07115	0.896259
								6	0.935931	0.931128	1.14312	0.962928	1.05301
								7	1.01293	0.994444	0.983269	1.07404	1
								8	1.02174	0.957613	1.1494	1.07404	1.05301
								9	1.09397	0.888889	1.06111	1.07115	1.0613
								10	1.10348	0.994444	0.939183	1.06086	1.06973
								11	1.0307	1.06221	0.914605	1.05848	1.0119
								12	1.11806	1	1.12413	0.9821	1.0613
								13	0.956637	1	1.01623	0.987911	0.990857
									EtOH
								time	1	2	3	4	5	6
								0	1	1	1	1	0.997332	1
								1	0.887953	1	0.999999	0.989328	0.96932	1.06875
								2	0.69338	0.868733	0.830416	0.715536	0.777016	1.05684
								3	0.808611	0.783095	0.999999	0.785745	0.844363	1.01373
								4	0.69338	0.700432	0.765656	0.715536	0.718751	0.94489
								5	0.808611	0.651549	0.830416	0.785745	0.76908	0.933475
								6	0.808611	0.783095	0.999999	0.884895	0.86915	0.811757
								7	0.808611	0.739696	0.765656	0.884895	0.799715	0.849991
								8	0.69338	0.700432	0.999999	0.958391	0.838051	0.823041
								9	0.69338	0.651549	0.946877	0.884895	0.794175	0.804857
								10	0.69338	0.651549	0.999999	0.884895	0.807456	0.889172
								11	0.69338	0.783095	0.999999	0.823139	0.824903	0.860513
								12	0.887953	0.700432	0.946877	0.989328	0.881148	0.819082
								13	0.69338	0.651549	0.830416	0.884895	0.76506	0.797016
									Saline
								time	1	2	3	4	5
								0	1	1	1	1	1
								1	1.38676	0.978183	1.06702	1.1865	0.927927
								2	1.1766	0.901839	1.00919	0.958969	1.01731
								3	1.1766	1.1418	0.990146	1.01714	1.03746
								4	1.56893	1.07711	1.07533	0.864403	0.863216
								5	1.1766	0.978183	0.936024	0.958969	0.949974
								6	1.12597	1.14153	1.10695	1.01714	1.0484
								7	1.1766	0.978183	1.14153	1.01147	0.980003
								8	1.38676	0.940788	0.936024	1.01714	1.10695
								9	1	0.978183	0.954842	1.10386	1.09568
								10	1	1.12597	1.08562	0.922307	1.00503
								11	1.1766	1.03174	0.943125	0.864403	0.927927
								12	1	0.978183	0.889743	1.03607	0.914447
								13	1	1.07711	1.00919	0.922307	1.10695
									DMSO
								time	1	2	3	4	5
								0	1	1	1	1	1
								1	0.990457	0.929494	1.00632	0.983028	1.01731
								2	0.943424	1.00059	0.998741	1.29837	1.01731
								3	1.07567	1.06933	0.998741	1.09238	0.981634
								4	1.06736	1.14285	0.862674	0.990303	0.997462
								5	1.05346	1.12868	1.09882	1.15281	1.05028
								6	0.933942	1.00059	0.977697	1.01982	0.990457
								7	0.933942	0.929494	0.979388	1.10289	1.00059
								8	0.933942	0.998043	0.920185	1.2839	0.996203
								9	0.933942	1.07171	1.03681	1.08492	1.08374
								10	1.07567	1.00818	0.927346	1.07484	0.98374
								11	1.06736	0.929494	0.979388	0.98902	0.998341
								12	1.03676	0.929494	1.03681	1.09384	1.0993
								13	1.00287	0.998043	0.927346	1.09384	1.09384

## Sheet: SFig1
Main text figures: Fig1b,c,e,f,h,i,k,l; Fig2e,f; Fig3d,e; Fig4a,e,f; Fig5c,d; Fig6c-g; Fig7c-f; Fig8be,f
SI figures: SFig1a, SFig3a-b, SFig4a-b, SFig6d
SFig1A
beta1 PROG	beta1 DMSO	beta1 Boiled
0.918448	24.5	23.8424
8.91855	24.5	1.53808
6.94668	21.3	46.8476
9.66831	10.4232	0.5
4.35485	1.14815	1.8
17.5013	3.13786	41.2
19.981	16.4939	2.3
4.86418	15.3898	5.3
5.08785	15.7593	25.4
8.15558	36.7455	44.3
15.523		9.2
3.08785		24.3
7.88194		16.8
12.3542		2.8
		18.6
		6.7

## Sheet: SFig3
Main text figures: Fig1b,c,e,f,h,i,k,l; Fig2e,f; Fig3d,e; Fig4a,e,f; Fig5c,d; Fig6c-g; Fig7c-f; Fig8be,f
SI figures: SFig1a, SFig3a-b, SFig4a-b, SFig6d
SFig3A							SFig3B
cbv1+beta1		cbv1+y32f		cbv1+y42v			beta4	beta1	y32v	w163i	double	y32f	y42v	w87f
prog	dmso	prog	dmso	prog	dmso		0.408627	0.0596008	0.226412	0.801179	2.19012	0.934011	0.186277	0.620873
1.38742	1.00597	2.62554	1.0276	1.9292	0.742342		0.198351	0.578751	0.220246	1.02818	0.524779	0.480513	0.184588	0.949069
1.43914	1.13158	0.988636	0.482143	1.30623	0.911011		0.30647	0.450791	1.08807	0.14128	2.45036	0.239316	0.708451	1.76418
2.22034	0.945266	1.58856	1.32071	1.18162	0.406793		0.102733	0.627405	1.00318	1.06703	0.64226	0.954999	0.393132	0.999536
2.09634	1.10681	3.7931	1.4716	1.4717	0.458182		0.237672	0.282599	0.530816	0.336302	0.95962	0.538913	0.460802	0.90077
2.63202	1.04624	1.37879	0.732143	1.041	1.2971			1.13571	1.0438	1.78827	1.52316	0.456878	0.519897	0.0965788
2.4507	0.961326							0.315651	2.92354	1.9667	0.813442	0.440734	0.567111	0.497549
1.71429	1.13333							0.330166	1.35144	0.551108	3.19826	0.477049	0.291639	2.7044
	0.936088							0.529239	0.423919	1.42063	1.00712	1.9592	1.46784	2.79433
	1.14231							0.20038	0.706952	0.999866	0.792106	1.21513	1.63645	1.74198
	0.906593							0.511482	2.68338	0.208428	1.16231			2.20816
								0.801697	0.482087	1.00051	2.10437			2.40699
									1.72298	1.8236				2.22781
									2.01248	0.986239
									0.914025	3.15978
									2.15271	2.07673
									1.45376	1.12335

[truncated: 2 more sheets: SFig4, SFig6]
